# Supplementary material for: Three-month functional outcomes of acute ischemic stroke in patients with chronic renal function impairment
Source: PLoS One. 2025 May 29;20(5):e0323995. doi: 10.1371/journal.pone.0323995 (PMC12121818; doi:10.1371/journal.pone.0323995)
Supplement: S1 Data — (XLSX) [file pone.0323995.s001.xlsx]

## Sheet: CKD
						Comorbidities						Medications		Treatment modality				mRS
PatientCODE	Age	Gender	eGFR	eGFR group	Previous stroke	HTN	DM	DLP	AF	HF	IHD	AntiPLTs	AntiCOAG	rtPA	DAPT	Revascularization	NIHSS	Baseline	3m
1	72	m	58.7	lower eGFR	0	1	1	0	1	1	0	0	0	0	1	0	7	0	6
2	82	m	54.85	lower eGFR	0	1	0	1	0	0	0	0	0	0	1	0	2	0	4
3	66	m	47.22	lower eGFR	1	1	1	0	0	0	0	1	0	0	1	0	3	0	1
4	88	f	43.11	lower eGFR	1	0	0	0	1	1	0	0	0	0	1	0	10	2	6
5	75	f	47.87	lower eGFR	1	1	0	1	1	1	0	1	0	0	1	0	7	3	6
6	46	m	26.2	lower eGFR	0	0	0	0	0	0	0	0	0	1	0	1	11	0	6
7	84	m	43.53	lower eGFR	0	0	1	0	0	0	0	0	0	0	1	0	6	3	6
8	82	m	46.19	lower eGFR	0	1	0	0	0	0	0	0	0	0	1	0	10	0	4
9	70	m	59.1	lower eGFR	0	0	0	0	0	0	0	0	0	0	1	0	7	0	0
10	85	f	49.24	lower eGFR	0	1	1	0	1	1	0	0	0	0	1	0	4	4	4
11	67	m	32.03	lower eGFR	0	1	1	1	0	0	0	1	0	0	1	0	13	3	5
12	66	m	55.43	lower eGFR	1	1	1	1	0	0	0	1	0	0	1	0	2	3	4
13	88	m	52.84	lower eGFR	0	1	0	0	0	0	0	0	0	0	1	0	6	4	4
14	63	m	29.58	lower eGFR	0	1	0	0	0	0	1	1	0	0	1	0	5	3	3
15	91	f	37.1	lower eGFR	0	0	0	0	0	0	0	1	0	0	1	0	9	3	5
16	74	f	36.34	lower eGFR	0	1	0	0	0	0	0	0	0	0	1	0	10	3	6
17	75	f	36.12	lower eGFR	0	1	0	1	1	0	1	1	0	0	1	0	14	3	4
18	50	f	38.19	lower eGFR	1	0	1	0	0	0	1	1	0	0	1	0	4	0	6
19	83	m	55.53	lower eGFR	1	1	1	1	0	0	0	1	0	0	1	0	6	2	6
20	59	m	40.13	lower eGFR	0	1	0	0	0	0	0	0	0	0	1	0	4	3	4
21	71	m	36.55	lower eGFR	1	1	1	1	0	0	0	1	0	0	1	0	5	0	0
22	95	m	36.66	lower eGFR	0	0	0	0	0	0	0	0	0	0	1	0	17	4	6
23	98	m	26.41	lower eGFR	0	0	0	0	1	0	0	0	0	0	1	0	19	5	6
24	90	f	43	lower eGFR	1	1	0	0	0	0	0	1	0	0	1	0	12	4	6
25	74	m	48.55	lower eGFR	0	1	1	1	0	1	0	0	0	0	1	0	2	0	0
26	67	f	45.07	lower eGFR	0	0	0	0	0	0	0	0	0	0	1	0	4	0	0
27	89	m	57.81	lower eGFR	1	1	0	1	1	1	1	1	0	0	1	0	16	0	5
28	79	f	45.59	lower eGFR	0	1	0	0	1	0	0	1	0	0	1	0	9	0	6
29	82	f	28.54	lower eGFR	0	1	1	0	0	0	1	1	0	0	1	0	9	3	4
30	74	m	52.73	lower eGFR	0	0	0	1	0	0	0	0	0	0	1	0	8	4	6
31	60	f	51.82	lower eGFR	0	1	1	1	0	0	0	1	0	0	1	0	16	0	3
32	71	f	43.96	lower eGFR	0	1	0	1	0	0	1	1	0	0	1	0	7	0	0
33	78	m	51.45	lower eGFR	1	0	1	1	0	1	1	1	0	0	1	0	5	1	2
34	84	f	55.55	lower eGFR	0	1	0	0	0	0	1	0	0	0	1	0	18	5	6
35	86	m	45.06	lower eGFR	0	1	1	0	1	1	0	1	1	0	1	0	3	0	6
36	74	f	25.73	lower eGFR	0	0	1	0	1	0	1	0	1	0	1	0	3	0	2
37	72	f	34.05	lower eGFR	1	1	1	1	0	0	0	1	1	0	1	0	15	4	6
38	91	f	28.14	lower eGFR	0	1	1	1	0	0	1	1	1	0	1	0	11	1	6
39	72	m	45.49	lower eGFR	0	1	0	1	1	0	1	1	0	1	0	1	22	3	6
40	82	f	37.56	lower eGFR	0	1	0	0	0	0	0	0	0	0	1	0	11	0	5
41	81	m	55.19	lower eGFR	0	1	0	0	0	0	1	1	0	0	0	0	11	2	6
42	75	f	39.23	lower eGFR	0	1	1	1	1	1	1	0	0	1	0	1	20	5	6
43	62	f	42.54	lower eGFR	1	0	0	0	0	0	0	0	1	0	1	0	2	0	0
44	72	m	54.33	lower eGFR	0	1	0	0	1	0	0	1	1	0	1	0	15	0	0
45	74	f	52.73	lower eGFR	0	1	0	0	1	0	0	0	0	0	0	0	11	3	4
46	74	m	48.55	lower eGFR	0	1	1	0	0	1	0	1	0	0	0	0	16	4	6
47	67	m	40.75	lower eGFR	0	0	0	0	1	0	0	0	0	1	0	0	11	0	2
48	58	f	58.24	lower eGFR	0	1	0	0	0	0	0	0	0	0	1	0	5	1	1
49	83	m	47.81	lower eGFR	0	0	0	0	1	0	0	0	0	0	1	0	13	0	6
50	70	f	47.7	lower eGFR	0	1	1	1	0	0	1	1	0	0	1	0	3	0	1
51	88	f	54.19	lower eGFR	0	1	0	0	1	0	0	0	0	0	1	0	12	0	6
52	85	f	53.91	lower eGFR	0	0	1	0	0	1	1	0	0	0	1	0	7	0	4
53	60	m	52.97	lower eGFR	0	1	0	0	1	1	0	0	0	0	1	0	15	0	6
54	60	m	57.54	lower eGFR	0	1	1	1	0	0	0	1	0	0	1	0	8	2	4
55	71	m	58.73	lower eGFR	0	1	1	0	0	1	0	1	0	0	1	0	6	4	6
56	87	f	39.8	lower eGFR	1	0	0	0	1	1	1	1	0	0	1	0	16	1	6
57	86	m	45.06	lower eGFR	1	0	0	0	1	0	1	0	0	0	1	0	28	0	6
58	61	m	58.73	lower eGFR	0	1	0	1	1	1	1	1	0	0	1	0	12	3	6
59	96	f	37.63	lower eGFR	0	0	0	0	1	0	0	0	0	0	1	0	11	3	6
60	84	f	49.55	lower eGFR	0	1	0	0	0	0	0	0	0	0	0	0	21	0	6
61	81	m	46.77	lower eGFR	1	1	0	1	0	0	1	0	0	0	0	0	9	0	6
62	68	m	8.22	lower eGFR	1	1	1	1	0	0	1	0	1	0	0	0	11	0	6
63	84	m	45.62	lower eGFR	1	0	0	0	1	1	0	0	0	0	1	0	12	3	6
64	87	f	48.63	lower eGFR	0	0	1	1	1	1	1	0	1	0	0	0	11	3	5
65	41	m	59.61	lower eGFR	0	0	0	0	0	0	0	0	0	0	0	0	17	0	3
66	89	f	53.85	lower eGFR	0	1	0	0	0	0	0	0	0	0	0	0	7	0	6
67	74	f	59.12	lower eGFR	0	1	0	0	0	0	1	1	0	0	0	0	14	0	3
68	61	m	52.64	lower eGFR	0	1	0	1	0	0	0	1	0	0	0	0	19	0	6
69	85	m	36.43	lower eGFR	0	0	0	0	1	1	1	0	0	0	0	0	10	2	6
70	66	m	36.13	lower eGFR	0	1	1	0	0	0	0	0	0	0	0	0	5	0	0
71	84	f	49.55	lower eGFR	1	1	1	1	1	1	0	0	1	0	1	0	7	4	6
72	75	f	42.88	lower eGFR	0	1	0	0	0	0	0	0	0	0	1	0	1	0	4
73	79	f	51.11	lower eGFR	1	0	1	0	0	0	0	0	0	0	1	0	15	0	6
74	77	m	57.11	lower eGFR	0	1	0	1	1	1	1	0	0	0	1	0	4	0	1
75	82	f	50.17	lower eGFR	0	1	0	1	1	1	0	0	0	0	1	0	10	4	6
76	61	m	48.72	lower eGFR	0	1	1	0	0	0	0	1	0	0	0	0	1	0	0
77	63	f	56.46	lower eGFR	0	0	0	1	1	0	0	0	0	1	1	0	7	0	0
78	84	f	40.55	lower eGFR	0	1	1	1	0	0	0	0	0	1	0	0	21	0	6
79	90	f	39.06	lower eGFR	1	1	1	0	1	0	1	0	1	0	0	0	10	3	4
80	85	m	53.83	lower eGFR	0	1	1	0	0	0	0	0	0	0	0	0	19	0	6
81	76	m	52.09	lower eGFR	0	1	1	0	0	1	1	1	0	0	0	0	5	0	6
82	68	m	54.75	lower eGFR	0	1	1	0	1	1	1	1	1	0	1	0	12	0	6
83	74	f	59.12	lower eGFR	0	1	1	0	0	0	0	0	0	0	0	0	4	0	1
84	62	m	52.31	lower eGFR	0	1	1	1	0	0	1	1	0	0	0	0	5	0	0
85	84	m	59.63	lower eGFR	0	1	1	1	0	1	0	0	0	0	0	0	3	0	4
86	63	f	56.46	lower eGFR	0	0	0	0	0	0	0	0	0	1	1	0	8	0	2
87	75	f	39.23	lower eGFR	0	1	0	1	1	0	1	1	0	0	0	0	3	0	0
88	88	m	31.51	lower eGFR	0	1	1	0	0	0	1	1	0	0	0	0	8	1	6
89	79	m	55.88	lower eGFR	0	1	0	0	1	1	0	0	1	0	0	0	9	0	0
90	83	m	49.87	lower eGFR	0	1	1	0	1	0	0	0	0	0	0	0	6	0	6
91	73	f	47.8	lower eGFR	0	1	1	0	0	1	0	0	0	1	0	0	10	0	3
92	82	f	56.25	lower eGFR	0	1	1	0	1	1	1	0	1	0	0	0	16	1	5
93	76	f	58.39	lower eGFR	0	1	0	1	0	1	0	1	0	1	0	0	13	3	4
94	64	f	45.92	lower eGFR	0	1	1	1	0	0	0	1	0	1	0	0	10	0	0
95	72	m	58.37	lower eGFR	1	1	1	0	0	0	0	0	0	0	1	0	5	5	6
96	77	m	56.58	lower eGFR	0	1	0	0	0	0	0	0	0	0	1	0	12	0	6
97	83	m	54.51	lower eGFR	1	1	0	1	1	1	1	0	0	0	1	0	3	3	4
98	87	m	53.17	lower eGFR	0	1	0	0	0	0	0	1	0	1	1	0	7	0	6
99	65	f	55.76	lower eGFR	0	0	0	0	0	0	0	0	0	0	1	0	20	0	4
100	68	f	54.73	lower eGFR	0	1	1	1	0	0	0	1	0	0	1	0	3	2	3
101	67	m	50.71	lower eGFR	1	0	0	0	0	0	0	1	0	0	1	0	6	0	6
102	90	f	32.9	lower eGFR	1	1	0	1	1	0	0	0	1	0	1	0	20	4	6
103	66	m	103.44	higher eGFR	0	0	0	0	0	0	0	0	0	0	1	0	6	0	6
104	85	m	65.78	higher eGFR	0	0	1	0	0	0	0	0	0	1	1	1	6	0	3
105	61	m	97.83	higher eGFR	0	1	0	0	0	0	0	0	0	0	1	0	2	0	0
106	65	f	62.5	higher eGFR	0	1	1	1	0	0	0	0	0	0	1	0	4	0	1
107	69	m	97.3	higher eGFR	0	1	0	1	0	0	0	0	0	0	1	0	5	0	1
108	41	m	116.27	higher eGFR	0	0	0	0	0	0	0	0	0	1	1	0	4	0	0
109	55	m	88.88	higher eGFR	0	1	0	0	0	0	0	0	0	0	1	0	4	0	1
110	60	m	76.85	higher eGFR	0	1	1	1	0	1	0	0	0	1	0	1	2	0	6
111	50	m	104.05	higher eGFR	0	0	0	0	0	0	0	0	0	0	1	0	2	0	1
112	56	m	113.3	higher eGFR	0	0	0	0	0	0	0	0	0	0	1	0	1	0	3
113	56	f	104.45	higher eGFR	1	0	0	1	0	0	0	0	0	0	1	0	3	0	1
114	61	m	109.83	higher eGFR	1	1	0	1	0	1	0	0	0	0	1	0	10	0	0
115	81	m	75.61	higher eGFR	0	1	1	1	0	0	0	0	0	0	1	0	7	0	0
116	30	m	83.43	higher eGFR	0	0	0	0	0	0	0	0	0	0	1	0	17	0	1
117	72	m	69.8	higher eGFR	1	1	1	1	0	0	0	0	0	0	1	0	16	0	5
118	77	m	69.14	higher eGFR	0	0	0	0	0	0	0	0	0	1	1	0	9	0	0
119	90	f	60.73	higher eGFR	0	1	0	0	1	0	0	0	0	0	1	0	4	1	6
120	39	m	92.6	higher eGFR	0	0	0	0	0	0	0	0	0	0	1	0	4	0	0
121	71	f	78.72	higher eGFR	0	0	0	0	0	0	1	0	0	0	1	0	2	0	0
122	77	m	101.52	higher eGFR	0	0	0	0	0	0	0	0	0	0	1	0	9	3	4
123	78	m	77.04	higher eGFR	0	1	0	0	1	0	0	0	0	1	0	0	10	0	3
124	50	f	85.83	higher eGFR	0	0	1	0	0	0	0	1	0	0	1	0	4	0	0
125	50	m	96.29	higher eGFR	0	0	0	0	0	0	0	0	0	0	1	0	4	0	0
126	71	m	71.77	higher eGFR	0	1	0	0	0	0	1	1	0	0	1	0	4	3	4
127	65	f	95.92	higher eGFR	0	1	0	1	1	1	0	0	1	0	1	0	16	5	6
128	32	m	88.56	higher eGFR	0	0	0	0	0	0	0	0	0	0	1	0	4	0	0
129	60	m	69.23	higher eGFR	0	0	0	0	0	1	0	0	0	0	1	0	19	0	0
130	89	f	61.11	higher eGFR	0	1	1	1	1	1	1	1	0	0	1	0	13	3	6
131	83	f	64.29	higher eGFR	0	1	0	1	0	0	1	0	0	0	1	0	16	4	6
132	59	m	98.39	higher eGFR	0	1	1	0	0	0	1	1	0	1	0	1	17	0	0
133	65	f	62.52	higher eGFR	0	1	1	1	0	0	1	0	1	0	1	0	3	0	1
134	39	f	73.49	higher eGFR	0	1	0	0	0	0	0	0	0	0	1	1	13	0	0
135	73	m	79.47	higher eGFR	0	1	0	0	0	0	1	0	0	0	1	0	1	0	4
136	59	m	101.95	higher eGFR	0	0	0	0	0	0	0	0	0	0	1	0	2	0	0
137	65	m	65.15	higher eGFR	0	0	0	0	0	0	0	0	0	0	1	0	6	0	1
138	65	m	83.52	higher eGFR	0	1	1	0	0	1	0	0	0	1	0	0	10	0	2
139	58	f	101.99	higher eGFR	0	1	1	0	0	0	0	0	0	0	1	0	12	0	4
140	63	m	81.62	higher eGFR	0	0	1	0	0	0	1	1	0	0	1	0	2	0	0
141	59	m	69.66	higher eGFR	0	0	0	0	0	0	0	0	0	0	1	0	3	0	1
142	93	m	68.53	higher eGFR	0	1	0	1	1	1	0	1	0	0	1	0	9	4	5
143	68	f	81.98	higher eGFR	0	1	0	0	1	0	0	0	0	1	0	0	21	5	6
144	60	m	82.2	higher eGFR	0	0	1	1	0	0	1	1	1	0	1	0	3	0	0
145	56	m	78.79	higher eGFR	0	1	0	0	0	0	0	0	0	1	0	0	7	3	1
146	59	m	63.87	higher eGFR	0	1	0	0	0	0	0	0	0	0	1	0	4	0	2
147	62	f	77.28	higher eGFR	0	1	1	0	0	0	0	0	0	0	0	0	4	0	0
148	72	m	71.32	higher eGFR	0	0	0	0	0	0	0	0	0	0	1	0	4	0	3
149	58	m	99	higher eGFR	0	1	0	0	0	0	0	0	0	0	1	0	3	0	2
150	36	f	97.87	higher eGFR	0	0	0	0	0	0	0	0	0	0	1	0	6	0	1
151	59	m	69.66	higher eGFR	0	1	0	0	0	0	0	1	0	0	1	0	2	0	1
152	62	m	96.57	higher eGFR	0	1	0	0	0	0	0	1	0	0	1	0	3	0	0
153	70	f	60.61	higher eGFR	0	0	1	0	0	0	0	0	0	0	1	0	4	2	6
154	88	m	72.39	higher eGFR	0	1	0	0	0	1	1	0	0	0	1	0	15	3	5
155	64	m	84.05	higher eGFR	0	1	0	1	0	0	1	1	0	1	1	0	8	0	2
156	46	m	106.67	higher eGFR	0	0	0	0	0	0	0	0	0	0	1	0	2	0	0
157	71	m	64.65	higher eGFR	0	1	0	0	1	0	1	1	0	0	1	0	18	2	6
158	63	m	77.97	higher eGFR	0	0	0	0	0	0	0	1	0	0	1	0	4	0	0
159	44	f	93.12	higher eGFR	0	1	0	0	0	0	0	0	0	0	1	0	4	0	2
160	88	m	85.12	higher eGFR	1	1	0	1	1	1	1	1	0	0	1	0	4	0	6
161	91	f	72.78	higher eGFR	1	1	0	0	0	0	0	1	0	0	1	0	3	4	6
162	63	f	105.84	higher eGFR	1	1	1	0	1	0	0	1	0	0	1	0	12	0	6
163	66	m	94.19	higher eGFR	0	0	0	0	0	1	1	0	0	0	1	0	2	0	1
164	61	m	85.63	higher eGFR	0	1	0	0	0	0	0	0	0	0	1	0	13	0	2
165	61	m	85.63	higher eGFR	0	1	0	0	0	1	0	0	0	0	1	0	2	0	0
166	73	f	91.26	higher eGFR	1	1	0	0	0	0	0	1	1	0	1	0	6	2	6
167	48	m	62	higher eGFR	1	0	1	0	1	0	1	0	0	0	1	0	9	0	6
168	45	m	73.7	higher eGFR	0	1	0	0	0	0	0	0	0	0	1	0	3	0	0
169	85	m	64.38	higher eGFR	0	0	0	0	1	0	1	0	1	0	1	0	6	1	5
170	64	m	90.52	higher eGFR	0	0	1	0	0	0	0	0	0	0	1	0	3	0	1
171	61	f	64.1	higher eGFR	0	0	0	0	0	0	0	0	0	0	1	0	17	4	6
172	69	f	96.54	higher eGFR	0	0	1	0	0	0	0	0	0	1	1	0	9	0	0
173	54	m	107.24	higher eGFR	0	0	0	0	0	0	0	0	0	0	0	0	4	0	6
174	83	m	66.61	higher eGFR	0	1	0	0	0	0	1	1	0	0	0	0	11	3	6
175	50	m	106.62	higher eGFR	0	0	0	0	0	1	0	0	0	0	0	0	13	0	6
176	90	f	69.95	higher eGFR	0	1	0	0	0	0	0	0	0	0	0	0	15	3	6
177	67	f	94.73	higher eGFR	0	1	0	0	0	0	0	0	0	0	0	0	6	0	6
178	64	f	96.52	higher eGFR	0	1	1	0	0	0	0	0	0	0	0	0	16	3	5
179	53	f	90	higher eGFR	0	1	1	0	0	0	0	1	0	0	0	0	3	0	6
180	67	m	78.7	higher eGFR	0	1	1	1	0	0	0	0	0	0	0	0	1	0	0
181	66	m	74.04	higher eGFR	1	1	0	0	0	0	0	1	0	0	0	0	16	0	2
182	51	m	106.35	higher eGFR	0	0	0	0	1	0	0	0	0	0	0	0	5	0	0
183	65	f	89.73	higher eGFR	1	0	0	0	1	0	0	0	0	0	0	0	12	4	6
184	78	f	86.98	higher eGFR	0	0	0	0	1	0	0	0	0	0	0	0	10	0	0
185	76	f	76.31	higher eGFR	0	1	0	0	0	0	1	1	0	0	0	0	1	2	6
186	67	f	94.73	higher eGFR	1	1	1	0	0	1	0	1	0	0	0	0	6	0	0
187	66	f	83.72	higher eGFR	0	1	1	0	0	0	1	1	0	0	0	0	7	0	5
188	38	m	123.12	higher eGFR	0	0	0	0	1	0	0	0	0	1	1	0	7	0	2
189	74	f	67.08	higher eGFR	1	1	0	0	1	0	0	0	1	0	0	0	19	4	5
190	64	m	67.53	higher eGFR	0	1	0	0	0	0	1	0	0	0	0	0	2	0	5
191	62	m	85.1	higher eGFR	0	1	0	0	0	0	0	0	0	0	0	0	4	0	0
192	64	f	71.39	higher eGFR	0	1	0	0	0	1	1	0	0	0	0	0	16	0	4
193	79	f	74.9	higher eGFR	1	0	0	0	0	1	1	1	0	0	0	0	3	3	5
194	71	m	91.31	higher eGFR	0	1	0	0	0	0	1	1	0	0	0	0	2	0	1
195	51	m	86.93	higher eGFR	0	1	1	1	0	0	0	1	0	0	0	0	3	0	0
196	62	m	85.1	higher eGFR	0	1	0	1	0	0	1	0	0	0	0	0	8	0	0
197	47	m	75.06	higher eGFR	0	0	0	0	0	0	0	1	0	1	1	0	5	0	0
198	60	m	76.85	higher eGFR	0	0	0	0	0	1	0	0	0	1	0	0	9	0	0
199	69	m	81.47	higher eGFR	0	1	0	0	0	1	0	1	0	0	0	0	2	0	0
200	72	m	90.74	higher eGFR	0	0	1	1	0	1	0	0	0	0	0	0	17	2	6
201	58	m	102.58	higher eGFR	0	1	0	1	0	0	1	1	0	1	0	0	5	0	5
202	40	m	97.58	higher eGFR	0	1	0	0	0	0	0	0	0	1	0	0	6	0	0
203	39	m	78.89	higher eGFR	0	0	0	0	0	1	0	0	0	1	0	0	7	0	0
204	70	m	65.06	higher eGFR	0	1	0	0	0	0	0	1	0	0	1	0	1	0	1
205	85	f	62.65	higher eGFR	0	1	0	0	0	0	1	1	0	0	1	0	8	4	6
